# Supplementary material for: Short-Time Recurrences of Plasmodium vivax Malaria as a Public Health Proxy for Chloroquine-Resistance Surveillance: A Spatio-Temporal Study in the Brazilian Amazon
Source: Int J Environ Res Public Health. 2021 May 11;18(10):5061. doi: 10.3390/ijerph18105061 (PMC8150757; doi:10.3390/ijerph18105061)
Supplement: Supplementary file 1 [file ijerph-18-05061-s001.zip]

Archive with 1 entries (1 files):
- ijerph-1166807-supplementary.pdf
